# Supplementary material for: The choline transporter Slc44a2 controls platelet activation and thrombosis by regulating mitochondrial function
Source: Nat Commun. 2020 Jul 13;11:3479. doi: 10.1038/s41467-020-17254-w (PMC7359028; doi:10.1038/s41467-020-17254-w)
Supplement: Supplementary file 4 — Source Data [file 41467_2020_17254_MOESM4_ESM.xlsx]

## Sheet: Introduction
NCOMMS-18-26584D
This file contains source data for the manuscript submission to Nature Communications
Each worksheet contains data from one panel from one figure.

## Sheet: Figure 1a Data
NCOMMS-18-26584D Source Data for Figure:					1A
Research Data\Post-Doc Projects - Aab CVRI\CRISPR\SLC44A2 Regulates Thrombosis\qPCR
These data are from qPCR
2016-03-22	13:16:00
File name:	Allen Bennett SLC44A2 2-22-16.pcrd
Target	Sample	Ctrl	Expression	Expressio SEM	Corrected Expressio SEM	Mean Cq	Cq SEM
ß-actin	Brain		N/A	N/A	N/A	24.03	0.11
ß-actin	Heart		N/A	N/A	N/A	26.48	0.039
ß-actin	Kidney		N/A	N/A	N/A	23.91	0.099
ß-actin	Liver		N/A	N/A	N/A	26.51	0.076
ß-actin	Lung		N/A	N/A	N/A	24.1	0.091
ß-actin	Spleen		N/A	N/A	N/A	23.17	0.093
ß-actin	Stomach		N/A	N/A	N/A	24.23	0.089
ß-actin	Thymus		N/A	N/A	N/A	24.88	0.121
SLC44A2	Brain		0.211	0.022	0.022	29	0.106
SLC44A3	Heart		3.4	0.103	0.103	27.43	0.019
SLC44A4	Kidney		0.389	0.032	0.032	28	0.069
SLC44A5	Liver		0.21	0.012	0.012	31.5	0.03
SLC44A6	Lung		0.846	0.075	0.075	27.1	0.09
SLC44A7	Spleen		0.717	0.049	0.049	26.4	0.032
SLC44A8	Stomach		2.08	0.145	0.144	25.9	0.045
SLC44A9	Thymus		0.5	0.049	0.049	28.6	0.075
Relative Expression
	Brain					4.97
	Heart					0.95
	Kidney					4.09
	Liver					4.99
	Lung					3
	Spleen					3.23
	Stomach					1.67
	Thymus					3.72

## Sheet: Figure 1b
NCOMMS-18-26584D Source Data for Figure:					1B
Here is the Western blot for Fig 1b shwoing Slc44a2 and GAPDH for human platelets

## Sheet: Figure 1c
NCOMMS-18-26584D Source Data for Figure:					1C
Here are the entire Western blots for the two part Figure showing Slc44a2 expression (left) and GAPDH (right)

## Sheet: Figure 1d
NCOMMS-18-26584D Source Data for Figure:					1D
Mouse ID	Genotype	Bleed time (m)	Bleed time (sec)		Avg Bleeding Time	SD	t-test
6326	KO	08:49:00	529		589.875	107.696	0.00148391
6239	KO	08:57:00	537
6258	KO	09:12:00	552
6259	KO	08:12:00	492
6260	KO	12:58:00	778
6261	KO	10:38:00	638
6262	KO	11:34:00	694
6268	KO	08:19:00	499
6270	KO	12:14:00	734
6240	WT	07:43:00	463		401	76.6707
6246	WT	06:49:00	409
6247	WT	05:23:00	323
6250	WT	08:27:00	507
6251	WT	06:33:00	393
6267	WT	05:11:00	311

## Sheet: Figure 1e new
NCOMMS-18-26584D Source Data for Figure:					1E
These data were re-aalyzed using Fisher's Exact Test
Genotype
Slc44a2(WT)		37	429	1200	120	930	94	0	35	0	471	70	10
Slc44a2(KO)		1200	61	989	1200	1200	1200	1200	1200	1200	1200	1200	1200	1200	1200	1200	1200
Genotype																		Not Occluded	Occluded	Total
Slc44a2(WT)		0	0	1	0	0	0	0	0	0	0	0	0					1	11	12
Slc44a2(KO)		1	0	0	1	1	1	1	1	1	1	1	1	1	1	1	1	14	2	16
Fishers Exact Test
sig level 0.05
Fishers exact test statistic is 0.0001
the resut is significant at p < 0.05

## Sheet: Figure 1g new
NCOMMS-18-26584D Source Data for Figure:					1J
IVC Mass
Slc44a2(WT)		0.015	0.007	0.016	0.014	0.014	0.012	0.013	0.009	0.018	0.01	0.026	0.013	0.008
Slc44a2(KO)		0.006	0.003	0.011	0.005	0.011	0.005	0.007	0.008	0.005	0.009	0.0084	0.01	0.011	0.008	0.012	0.009

## Sheet: Figure 1h new
NCOMMS-18-26584D Source Data for Figure:					1K
Thrombus mass
Slc44a2(WT)		0.0059	0.0062	0.004	0.009	0.007
Slc44a2(KO)		0	0	0	0	0	0

## Sheet: Figure 1i new
NCOMMS-18-26584D Source Data for Figure:					1E
														Average (s)	SD
	FVB	425	405	378										402.667	23.5867
	KO --> WT	490	455	550	415	476	577	500	484	496				493.667	47.7834
	KO --> KO	582	320	375	630	520	475	513						487.857	109.401
	WT --> WT	421	331	372	380	353	389	391	279	365	292	354		357	42.5488
	WT --> KO	397	375	309	234									328.75	73.4047

## Sheet: Figure 1j new
NCOMMS-18-26584D Source Data for Figure:					1G
																																															WT Donor
KNOCKOUT DONOR
mouse	6430	KO/KO		6431	KO/KO		6432	KO/KO		6433	KO/KO		6434	KO/KO		6439	Wt/KO		6443	Wt/KO		6444	Wt/KO		6446	Wt/KO		6450	Wt/KO		6451	KO/KO		6454	Wt/KO		6458	KO/KO		6459	KO/KO		6460	KO/KO			mouse		6490
Time	Flow	% from max		Flow	% from max		Flow	% from max		Flow	% from max		Flow	% from max		Flow	% from max		Flow	% from max		Flow	% from max		Flow	% from max		Flow	% from max		Flow	% from max		Flow	% from max		Flow	% from max		Flow	% from max		Flow	% from max			Time
	mL/min			mL/min			mL/min			mL/min			mL/min			mL/min			mL/min			mL/min			mL/min			mL/min			mL/min			mL/min			mL/min			mL/min			mL/min						mL/min
0	0.626209	0.706694		0.709191	0.538572		0.829528	0.88353		1.22902	0.887121		0.726508	0.799168		1.16426	0.582229		1.50478	0.985533		0.586475	0.4684		1.00759	0.639857		1.55145	0.95093		0.954638	0.87002		1.10382	0.875209		1.63901	1		0.943675	0.960076		1.03732	0.985547			0		0.772174
15	0.631471	0.712633		0.696568	0.528985		0.86509	0.921406		1.26705	0.914574		0.791994	0.871204		1.18415	0.592176		1.52687	1		0.77994	0.622915		1.06236	0.674635		1.45733	0.893238		1.01106	0.921438		1.13348	0.898725		1.60466	0.97904		0.933828	0.950057		1.00752	0.957235			15		0.702595
30	0.65572	0.739998		0.997216	0.757303		0.876076	0.933108		1.29362	0.933748		0.835002	0.918513		1.37495	0.687595		1.49463	0.978885		0.77297	0.617347		1.02965	0.653864		1.51754	0.930146		0.997731	0.909294		1.18713	0.941258		1.54081	0.940085		0.914944	0.930845		1.00625	0.956035			30		0.742601
45	0.679072	0.766351		1.06754	0.810705		0.888816	0.946677		1.31418	0.948589		0.839415	0.923367		1.45518	0.727713		1.48276	0.971113		0.785546	0.627392		1.08569	0.689449		1.5307	0.938208		1.01403	0.924152		1.22602	0.9721		1.54665	0.943648		0.932643	0.948852		1.02398	0.972872			45		0.785827
60	0.685566	0.773681		1.11256	0.8449		0.917407	0.97713		1.32357	0.955371		0.884317	0.972761		1.52917	0.764716		1.46185	0.957417		0.694923	0.555014		1.08566	0.689429		1.57713	0.966667		1.00394	0.91495		1.24909	0.990387		1.52938	0.933111		0.926382	0.942482		1.02206	0.97105			60		0.780751
75	0.702322	0.79259		1.09511	0.831642		0.911778	0.971134		1.34355	0.969789		0.888372	0.977221		1.57901	0.789643		1.45511	0.953		0.76522	0.611158		1.0841	0.688439		1.60205	0.981945		0.98793	0.900362		1.26121	1		1.52006	0.927426		0.91885	0.934819		1.03725	0.985481			75		0.781149
90	0.709932	0.801178		1.13106	0.858945		0.918179	0.977952		1.352	0.97589		0.89818	0.98801		1.61925	0.809763		1.40892	0.922755		0.77863	0.621868		1.07299	0.681388		1.60421	0.983269		1.0378	0.945811		1.24673	0.98852		1.51547	0.924624		0.933181	0.949399		1.033	0.981451			90		0.775956
105	0.702314	0.792581		1.15118	0.874227		0.911965	0.971333		1.37219	0.990461		0.90908	1		1.61796	0.809119		1.40762	0.921902		0.821568	0.656161		1.05686	0.671139		1.63151	1		1.0501	0.957024		1.25927	0.998461		1.50986	0.921199		0.93375	0.949978		1.02086	0.969917			105		0.769874
120	0.718337	0.810663		1.13878	0.864806		0.933266	0.994021		1.36628	0.9862		0.889393	0.978344		1.67218	0.836234		1.37767	0.902288		0.835571	0.667345		1.57472	1		1.62575	0.996469		1.05135	0.958161		1.24218	0.98491		1.51283	0.923016		0.927653	0.943775		1.05253	1			120		0.771847
135	0.707335	0.798248		1.13549	0.862314		0.930085	0.990633		1.36153	0.982767		0.879811	0.967803		1.65295	0.826619		1.3707	0.897717		0.829435	0.662445		1.09858	0.697639		1.61238	0.988277		1.06438	0.970034		1.25023	0.991296		1.53165	0.934495		0.920144	0.936136		1.04013	0.988221			135		0.783137
150	0.727919	0.821477		1.16363	0.883677		0.925992	0.986273		1.35481	0.977922		0.848194	0.933025		1.65849	0.829387		1.34868	0.883297		0.878937	0.701981		1.06611	0.677016		1.59405	0.977037		1.07597	0.980601		1.2246	0.970969		1.52019	0.927507		0.908254	0.924039		1.0339	0.982303			150		0.764689
165	0.720442	0.813039		1.16328	0.883416		0.920292	0.980202		1.33609	0.964409		0.841926	0.926129		1.63602	0.818154		1.34044	0.877899		0.864521	0.690467		1.0508	0.667297		1.61104	0.987456		1.09726	1		1.21056	0.959841		1.53295	0.935289		0.918741	0.934708		1.01266	0.962124			165		0.76741
180	0.713253	0.804926		1.16766	0.886744		0.910211	0.969464		1.33453	0.963278		0.790045	0.86906		1.64055	0.820415		1.34115	0.878369		0.885643	0.707336		1.03434	0.65684		1.59943	0.980335		1.07566	0.980317		1.19478	0.947329		1.51225	0.922659		0.919208	0.935184		1.02152	0.970539			180		0.765976
195	0.73128	0.82527		1.15365	0.876098		0.930857	0.991455		1.35122	0.975327		0.753641	0.829015		1.6516	0.82594		1.3151	0.861303		0.888988	0.710008		1.03253	0.655691		1.60816	0.985687		1.0816	0.985731		1.17441	0.931175		1.49228	0.910477		0.925087	0.941165		1.01591	0.965205			195		0.785312
210	0.733338	0.827593		1.15886	0.880059		0.935496	0.996396		1.33822	0.965946		0.701488	0.771646		1.53888	0.769574		1.29284	0.846729		0.868224	0.693425		1.02215	0.649101		1.5915	0.975475		1.07137	0.976401		1.15264	0.913915		1.49566	0.912536		0.914975	0.930877		1.01375	0.963153			210		0.781999
225	0.781094	0.881487		1.17234	0.890297		0.913875	0.973368		1.36841	0.987737		0.651042	0.716154		1.58438	0.792326		1.28138	0.839223		0.879709	0.702597		1.00508	0.638263		1.56744	0.960732		1.06602	0.971527		1.12911	0.895257		1.49655	0.913079		0.922694	0.93873		1.0192	0.968331			225		0.776166
240	0.689122	0.777693		1.18044	0.896449		0.93888	1		1.3854	1		0.5998	0.659788		1.64185	0.821066		1.29184	0.846071		0.879179	0.702174		1.01219	0.642773		1.5207	0.932082		1.06407	0.969757		1.08276	0.858505		1.47212	0.898175		0.89818	0.91379		1.01412	0.963509			240		0.777414
255	0.798263	0.900862		1.16247	0.882801		0.910351	0.969614		1.36665	0.986465		0.530221	0.58325		1.65513	0.827707		1.28462	0.841342		0.909774	0.726609		0.995891	0.632425		1.44365	0.884856		1.0467	0.953919		1.07958	0.855982		1.46555	0.894165		0.894695	0.910245		0.993731	0.944138			255		0.752323
270	0.814769	0.91949		1.1741	0.891635		0.938802	0.999917		1.37955	0.995774		0.441383	0.485527		1.62928	0.814781		1.27177	0.832927		1.03741	0.828548		1.00024	0.635188		1.3728	0.84143		1.05422	0.960776		1.04294	0.826933		1.46324	0.892756		0.920822	0.936826		1.01336	0.962783			270		0.761376
285	0.82623	0.932424		1.17655	0.893488		0.929625	0.990143		1.35554	0.978445		0.353878	0.389271		1.62609	0.813186		1.25285	0.820538		1.06446	0.85015		0.970169	0.616091		1.25579	0.769707		1.04878	0.955816		1.00153	0.7941		1.41369	0.862525		0.921516	0.937532		1.00271	0.952671			285		0.764323
300	0.770358	0.86937		1.18714	0.901535		0.892878	0.951004		1.2743	0.919808		0.252168	0.277388		1.55227	0.776269		1.23159	0.806613		1.04264	0.832726		0.970723	0.616442		1.06156	0.650659		1.05475	0.961259		0.976352	0.774138		1.41586	0.863848		0.914811	0.93071		0.973561	0.924974			300		0.755013
315	0.813786	0.918381		1.17882	0.895217		0.919941	0.979828		1.20083	0.866776		0.183726	0.202101		1.70281	0.85155		1.22951	0.80525		1.01516	0.810782		0.973147	0.617982		0.821248	0.503367		1.05029	0.957194		0.93495	0.741311		1.39303	0.849919		0.898827	0.914449		0.960368	0.91244			315		0.740613
330	0.81664	0.921601		1.16189	0.882363		0.930436	0.991006		1.10383	0.796759		0.10925	0.120177		1.54019	0.77023		1.20473	0.789021		1.02323	0.817227		0.959643	0.609406		0.581509	0.356424		1.0653	0.970873		0.88714	0.703403		1.40364	0.856393		0.928495	0.944632		0.955651	0.907958			330		0.7299
345	0.813981	0.918601		1.15525	0.877318		0.91255	0.971956		1.02946	0.743081		0.0389455	0.0428406		1.77132	0.885811		1.21106	0.793168		0.993942	0.793831		0.953959	0.605797		0.323883	0.198518		1.04539	0.952732		0.854767	0.677735		1.35371	0.825929		0.915458	0.931369		0.955729	0.908032			345		0.735256
360	0.822581	0.928306		1.16791	0.886934		0.900769	0.959408		0.901088	0.650417		-0.0109547	0		1.79046	0.895384		1.18723	0.777557		0.976375	0.779801		0.913501	0.580105		0.162215	0.0994261		1.04854	0.955603		0.807915	0.640587		1.34949	0.823355		0.920815	0.936818		0.94663	0.899387			360		0.741034
375	0.812079	0.916454		1.17372	0.891345		0.877238	0.934345		0.686907	0.495818		-0.0313124	0		1.99655	0.998445		1.2083	0.79136		0.996047	0.795513		0.905439	0.574985		0.0603714	0.0370034		1.0742	0.978988		0.763886	0.605676		1.35109	0.824335		0.911567	0.92741		0.947574	0.900284			375		0.751154
390	0.808828	0.912785		1.16093	0.881628		0.838394	0.892972		0.461616	0.3332		-0.0339009	0		1.94602	0.973179		1.20203	0.787249		0.977615	0.780792		0.887576	0.563641		-0.0123737	0		1.06556	0.971115		0.727436	0.576775		1.32827	0.810411		0.910102	0.925919		0.925672	0.879475			390		0.732995
405	0.805241	0.908737		1.1612	0.881836		0.845333	0.900363		0.276478	0.199566		-0.0337918	0		1.83806	0.919188		1.199	0.785268		0.991712	0.79205		0.905774	0.575198		-0.049986	0		1.04458	0.951993		0.674986	0.535188		1.32915	0.810949		0.901081	0.916741		0.93506	0.888394			405		0.743318
420	0.799222	0.901944		1.18143	0.897195		0.87539	0.932377		0.134044	0.096755		-0.0331758	0		1.92867	0.964504		1.20075	0.786412		0.973966	0.777877		0.878743	0.558032		-0.0592877	0		1.0588	0.964954		0.611839	0.48512		1.31199	0.800474		0.905556	0.921295		0.921618	0.875623			420		0.749984
435	0.788868	0.890259		1.18824	0.90237		0.907123	0.966176		0.0496039	0.0358047		-0.0406141	0		1.86345	0.931887		1.20239	0.787489		0.951909	0.760261		0.880512	0.559156		-0.0596775	0		1.06221	0.968059		0.552356	0.437957		1.28469	0.783819		0.910312	0.926133		0.919263	0.873386			435		0.728364
450	0.797421	0.899912		1.18987	0.903607		0.924503	0.984687		0.00735248	0.00530712		-0.0388754	0		1.86882	0.934574		1.15472	0.756268		0.946732	0.756126		0.88767	0.563701		-0.0621881	0		1.02824	0.937099		0.485942	0.385298		1.27754	0.779457		0.915396	0.931305		0.922553	0.876512			450		0.730555
465	0.799643	0.902419		1.1935	0.906361		0.88806	0.945871		-0.0343376	0		-0.0384933	0		1.81376	0.907034		1.16599	0.763647		0.951807	0.76018		0.866213	0.550075		-0.0565432	0		1.01262	0.922859		0.420604	0.333492		1.24403	0.759011		0.914585	0.93048		0.903342	0.858259			465		0.711842
480	0.796742	0.899146		1.20812	0.917469		0.863663	0.919887		-0.0565588	0		-0.0373082	0		1.77451	0.887406		1.16548	0.763315		0.966247	0.771712		0.909813	0.577763		-0.0588043	0		1.01526	0.925268		0.330168	0.261786		1.20195	0.733337		0.919918	0.935906		0.885276	0.841095			480		0.702065
495	0.787862	0.889124		1.18113	0.89697		0.833661	0.887931		-0.061081	0		-0.037893	0		1.72199	0.861142		1.16082	0.760262		0.955293	0.762963		0.910398	0.578134		-0.060387	0		1.01345	0.923619		0.22887	0.181469		1.20268	0.733784		0.911061	0.926895		0.90278	0.857726			495		0.633998
510	0.797974	0.900536		1.20928	0.918351		0.82354	0.877152		-0.0620166	0		-0.0369573	0		1.64756	0.823921		1.14666	0.750988		0.965506	0.771121		0.896566	0.56935		-0.0581961	0		1.02884	0.937646		0.138668	0.109948		1.16598	0.711393		0.926678	0.942783		0.894024	0.849407			510		0.610591
525	0.814519	0.919208		1.21797	0.924947		0.814434	0.867452		-0.061463	0		-0.0316554	0		1.53534	0.767804		1.14965	0.752944		0.932947	0.745116		0.841512	0.534389		-0.0590226	0		1.0341	0.942443		0.0740238	0.0586926		1.12418	0.68589		0.929719	0.945877		0.921392	0.875408			525		0.592682
540	0.817779	0.922886		1.21484	0.922573		0.773492	0.823846		-0.0587107	0		-0.0314527	0		1.37259	0.686414		1.13893	0.745923		0.948034	0.757166		0.787698	0.500215		-0.0601531	0		1.01035	0.920798		0.031749	0.0251734		1.11143	0.678107		0.924869	0.940943		0.926124	0.879905			540		0.52697
555	0.82326	0.929072		1.19978	0.911133		0.748908	0.797662		-0.0613149	0		-0.0320141	0		1.34721	0.673722		1.11001	0.726988		0.951145	0.75965		0.670752	0.425951		-0.0603636	0		1.01301	0.923221		-0.00144243	0		1.07267	0.654465		0.929687	0.945845		0.93665	0.889905			555		0.477319
570	0.816656	0.921619		1.21756	0.924639		0.685317	0.72993		-0.0583988	0		-0.0298232	0		1.32267	0.661452		1.10245	0.722034		0.951417	0.759868		0.61608	0.391232		-0.0619386	0		0.98988	0.902139		-0.01405	0		1.01647	0.620176		0.919045	0.935018		0.933126	0.886557			570		0.384115
585	0.820196	0.925614		1.17141	0.889586		0.629647	0.670636		-0.0590772	0		-0.0320063	0		1.3562	0.678218		1.08949	0.713542		0.972266	0.77652		0.504951	0.320661		-0.0614942	0		1.01346	0.923626		-0.0153911	0		0.967955	0.590572		0.916339	0.932265		0.923177	0.877105			585		0.309545
600	0.832039	0.938979		1.21025	0.919085		0.545464	0.580973		-0.058851	0		-0.04891	0		1.35987	0.680051		1.09777	0.718971		0.983026	0.785113		0.859679	0.545926		-0.0560052	0		0.976219	0.889689		-0.0199991	0		0.922023	0.562548		0.914016	0.929901		0.903669	0.85857			600		0.212856
615	0.834721	0.942006		1.20449	0.914709		0.447223	0.476336		-0.0552255	0		-0.0485357	0		1.35879	0.679512		1.08658	0.711638		0.96783	0.772976		0.993162	0.630692		-0.0656188	0		0.946661	0.862751		-0.0168803	0		0.845855	0.516077		0.918936	0.934907		0.917758	0.871956			615		0.100728
630	0.843812	0.952266		1.18701	0.901434		0.327384	0.348697		-0.0516623	0		-0.0499392	0		1.32246	0.661346		1.09253	0.715539		0.950396	0.759053		1.0121	0.642719		-0.0716302	0		0.975681	0.889199		-0.017738	0		0.801343	0.488918		0.924783	0.940856		0.922452	0.876416			630		0.0383296
645	0.823712	0.929582		1.16441	0.884269		0.189356	0.201682		-0.0537519	0		-0.050025	0		1.79869	0.899501		1.06822	0.699612		0.949874	0.758635		1.04245	0.661989		-0.0698291	0		0.987088	0.899595		-0.0195624	0		0.730991	0.445995		0.91786	0.933812		0.907474	0.862185			645		-0.00698603
660	0.807759	0.911579		1.16619	0.885625		0.0466333	0.0496691		-0.0530891	0		-0.0482473	0		1.80098	0.900648		1.05353	0.689996		1.00342	0.801403		1.13771	0.722484		-0.0672483	0		0.979798	0.892951		-0.0184475	0		0.628134	0.38324		0.912199	0.928053		0.940759	0.893809			660		-0.0319673
675	0.818893	0.924144		1.1594	0.880468		-0.011017	0		-0.0544848	0		-0.047413	0		1.76849	0.8844		1.04775	0.686207		0.968641	0.773624		1.16194	0.737873		-0.0648547	0		0.965358	0.879791		-0.0177302	0		0.554773	0.338481		0.924573	0.940642		0.916339	0.870608			675		-0.0437874
690	0.819018	0.924285		1.1529	0.87553		-0.0386181	0		-0.0529488	0		-0.0477327	0		1.69024	0.845264		1.03247	0.676204		0.97388	0.777809		1.18198	0.750598		-0.0592019	0		0.987003	0.899516		-0.0162098	0		0.482231	0.294221		0.916168	0.932091		0.92674	0.88049			690		-0.0526993
705	0.825131	0.931183		1.16445	0.884305		-0.0486761	0		-0.0561845	0		-0.0466177	0		1.70849	0.854392		1.00521	0.658347		0.966419	0.771849		1.16358	0.738913		-0.052325	0		0.977233	0.890613		-0.0171844	0		0.382547	0.233401		0.925961	0.942054		0.910897	0.865437			705		-0.0541417
720	0.821295	0.926854		1.15404	0.876394		-0.0467892	0		-0.0577907	0		-0.0465319	0		1.72408	0.862187		0.982324	0.643359		1.05373	0.841581		1.14395	0.72645		-0.0500951	0		0.970762	0.884715		-0.0234687	0		0.276525	0.168715		0.924393	0.940459		0.933921	0.887312			720		-0.0561689
735	0.826215	0.932407		1.1202	0.850702		-0.0466723	0		-0.0576113	0		-0.0470231	0		1.67941	0.839852		0.969553	0.634995		1.00853	0.805482		1.14292	0.725792		-0.0506331	0		0.967448	0.881695		-0.0218391	0		0.192389	0.117381		0.943371	0.959767		0.930717	0.884268			735		-0.0532607
750	0.824796	0.930805		1.09752	0.833478		-0.0440759	0		-0.0576893	0		-0.0463214	0		1.65088	0.825582		0.970972	0.635924		1.02116	0.81557		1.16108	0.737323		-0.0439044	0		0.983143	0.895999		-0.0278194	0		0.133015	0.0811558		0.930748	0.946924		0.964017	0.915907			750		-0.0563716
765	0.828772	0.935293		1.09613	0.832418		-0.0455183	0		-0.0551085	0		-0.0469218	0		1.61008	0.805177		0.906624	0.59378		0.998269	0.797287		1.12388	0.713701		-0.040848	0		0.964204	0.878739		-0.0224785	0		0.0615956	0.0375809		0.914741	0.930639		0.945024	0.897861			765		-0.0539624
780	0.838799	0.946608		1.06675	0.810107		-0.0548902	0		-0.0533464	0		-0.0455183	0		1.592	0.796135		0.922039	0.603876		0.993762	0.793688		1.07306	0.681428		-0.0374953	0		0.975674	0.889192		-0.0234609	0		0.0243887	0.0148801		0.933227	0.949447		0.935691	0.888994			780		-0.0463526
795	0.851102	0.960493		1.0888	0.826852		-0.0475533	0		-0.0565198	0		-0.0451909	0		1.65231	0.826299		0.913376	0.598203		1.0119	0.808172		1.0747	0.682473		-0.0397876	0		0.966582	0.880906		-0.0188841	0		-0.0035242	0		0.929407	0.94556		0.920581	0.874638			795		-0.0491361
810	0.846027	0.954765		1.08004	0.820203		-0.0391795	0		-0.0577517	0		-0.0448478	0		1.61221	0.806242		0.883124	0.578389		1.00614	0.803571		1.09118	0.69294		-0.0457912	0		0.963776	0.878348		-0.0124673	0		-0.0150168	0		0.954942	0.971538		0.937445	0.890661			810		-0.047374
825	0.799347	0.902085		1.05801	0.80347		-0.0326145	0		-0.0552723	0		-0.0431091	0		1.54199	0.77113		0.859492	0.562912		1.05758	0.844657		1.13896	0.723276		-0.0446139	0		0.957663	0.872777		-0.0150168	0		-0.0274451	0		0.94617	0.962615		0.935114	0.888446			825		-0.0449881
840	0.853878	0.963625		1.05979	0.804826		-0.043265	0		-0.0593423	0		-0.0428908	0		1.28778	0.644003		0.819486	0.53671		1.0521	0.84028		1.15232	0.731763		-0.0410351	0		0.959986	0.874895		-0.0127947	0		-0.0276868	0		0.95576	0.972371		0.940026	0.893113			840		-0.0458302
855	0.837895	0.945587		1.04737	0.795387		-0.0476469	0		-0.0564496	0		-0.0454404	0		1.34597	0.673102		0.80022	0.524092		1.04729	0.836437		1.17082	0.743512		-0.0390469	0		0.97859	0.891849		-0.0138941	0		-0.0276556	0		0.948572	0.965058		0.962388	0.914358			855		-0.0478262
870	0.83915	0.947004		1.03397	0.785215		-0.0423684	0		-0.0558336	0		-0.0474208	0		1.59892	0.799598		0.739084	0.484053		1.15036	0.91876		1.20124	0.762827		-0.0383998	0		0.955807	0.871086		-0.0145178	0		-0.0248176	0		0.951363	0.967897		0.951558	0.904069			870		-0.0487463
885	0.832101	0.93905		1.02856	0.781106		-0.0389455	0		-0.0641685	0		-0.0429765	0		1.5837	0.791987		0.701223	0.459256		1.17771	0.940599		1.13139	0.718474		-0.0386181	0		0.97604	0.889526		-0.0112821	0		-0.0317022	0		0.965647	0.98243		0.935738	0.889038			885		-0.0444424
900	0.838869	0.946687		0.982551	0.746165		-0.0368872	0		-0.0578608	0		-0.0409727	0		1.46852	0.734389		0.688911	0.451192		1.12886	0.901586		1.08039	0.686087		-0.041269	0		0.967042	0.881326		-0.0102217	0		-0.025644	0		0.955113	0.971713		0.973717	0.925122			900		-0.0363258
915	0.829427	0.936032		1.16951	0.888147		-0.0399124	0		-0.0616034	0		-0.0410117	0		1.19416	0.597182		0.625554	0.409697		1.20285	0.960682		1.05512	0.670035		-0.046914	0		0.968508	0.882662		-0.0143697	0		-0.0246304	0		0.96213	0.978852		0.942506	0.895468			915		-0.0336437
930	0.826776	0.93304		1.27476	0.968076		-0.0448634	0		-0.0633187	0		-0.0393198	0		1.28106	0.640638		0.543554	0.355992		0.942537	0.752776		1.04769	0.665317		-0.0502978	0		0.96408	0.878625		-0.00980851	0		-0.0215662	0		0.971861	0.988752		0.921415	0.87543			930		-0.0184085
945	0.83055	0.937299		1.29157	0.980842		-0.0432183	0		-0.061424	0		-0.0451597	0		1.70537	0.852833		0.474707	0.310902		1.21562	0.970882		1.0404	0.660692		-0.0479666	0		0.961709	0.876465		-0.0128415	0		-0.0220808	0		0.971931	0.988823		0.92897	0.882609			945		0.0138317
960	0.849481	0.958663		1.29672	0.98475		-0.0442942	0		-0.0618451	0		-0.0443722	0		1.61223	0.806254		0.393432	0.257672		1.17821	0.940998		1.03465	0.657038		-0.0449336	0		0.963167	0.877794		-0.0106974	0		-0.0231568	0		0.969148	0.985991		0.93329	0.886712			960		0.0602155
975	0.844124	0.952618		1.27189	0.965897		-0.0415965	0		-0.0401463	0		-0.0473428	0		1.67137	0.835828		0.291713	0.191053		1.14369	0.91343		1.0187	0.646908		-0.0414639	0		0.945266	0.861479		-0.00675212	0		-0.0189231	0		0.970036	0.986896		0.926218	0.879994			975		0.0770022
990	0.854627	0.96447		1.30666	0.9923		-0.0395615	0		-0.0338698	0		-0.0449959	0		1.66356	0.831925		0.218602	0.14317		1.11648	0.891697		0.967814	0.614595		-0.0389455	0		0.946732	0.862815		-0.00676771	0		-0.0203421	0		0.971814	0.988704		0.854853	0.81219			990		0.137639
1005	0.858549	0.968896		1.31684	1.00003		-0.0391093	0		-0.0507657	0		-0.0428128	0		1.69027	0.84528		0.145202	0.0950978		1.10056	0.878988		0.915107	0.581125		-0.0366065	0		0.94787	0.863852		-0.0058009	0		-0.0188529	0		0.962887	0.979622		0.873784	0.830176			1005		0.217401
1020	0.853792	0.963529		1.29548	0.983809		-0.0367936	0		-0.0487151	0		-0.0495727	0		1.67583	0.838059		0.0561689	0.036787		1.1043	0.88197		0.861348	0.546985		-0.0415887	0		0.953811	0.869267		-0.0037815	0		-0.0236948	0		0.96659	0.983389		0.918444	0.872608			1020		0.279613
1035	0.863562	0.974554		1.27336	0.967011		-0.012015	0		-0.0522315	0		-0.0450037	0		1.60574	0.80301		0.0406999	0.0266558		1.09249	0.872542		0.996413	0.632757		-0.0385401	0		0.931395	0.848838		-0.00344623	0		-0.0299011	0		0.982917	1		0.945305	0.898128			1035		0.34113
1050	0.854502	0.964329		1.24836	0.948028		-0.00394523	0		-0.0545939	0		-0.0456743	0		1.56988	0.785077		0.0736184	0.0482153		1.08369	0.865512		1.05295	0.668659		-0.0427115	0		0.926148	0.844056		0.0198119	0.0157087		-0.0240457	0		0.966372	0.983167		0.948985	0.901624			1050		0.407614
1065	0.859219	0.969653		1.23056	0.93451		-0.0319751	0		-0.053401	0		-0.0450271	0		1.5157	0.757978		0.900426	0.589721		1.18009	0.942505		1.10553	0.70205		-0.0438888	0		0.933641	0.850884		0.174222	0.138138		-0.0234219	0		0.961429	0.978138		0.979182	0.930315			1065		0.451706
1080	0.857519	0.967735		1.21585	0.923337		-0.0425477	0		-0.0530268	0		-0.0433352	0		1.4133	0.706771		0.889151	0.582337		1.0655	0.850984		1.12968	0.717384		-0.0471011	0		0.943667	0.860022		0.219701	0.174198		-0.0240067	0		0.975635	0.992591		0.971572	0.923085			1080		0.481475
1095	0.849504	0.958689		1.18877	0.902773		-0.0450271	0		-0.0528006	0		-0.0391795	0		1.3061	0.653162		0.798076	0.522688		1.22399	0.977563		1.15944	0.736284		-0.0477405	0		0.940572	0.857201		0.243334	0.192936		-0.026642	0		0.978644	0.995653		0.971424	0.922944			1095		0.511664
1110	0.849364	0.958531		1.17441	0.891866		-0.0490503	0		-0.0563171	0		-0.0361465	0		1.17758	0.588893		0.727685	0.476587		1.21542	0.97072		1.18822	0.754559		-0.0491673	0		0.922873	0.841071		0.172935	0.137118		-0.0204201	0		0.968914	0.985753		0.97887	0.930018			1110		0.527749
1125	0.865948	0.977246		1.18072	0.896662		-0.0455807	0		-0.0564418	0		-0.0359983	0		0.991611	0.495891		0.774272	0.507098		1.2009	0.959125		1.17115	0.74372		-0.0483096	0		0.916066	0.834868		0.125671	0.0996427		-0.0238195	0		0.977295	0.994281		0.966848	0.918596			1125		0.537254
1140	0.857855	0.968113		1.21275	0.92098		-0.0472648	0		-0.0544458	0		-0.0319595	0		0.831244	0.415694		0.798614	0.52304		1.25208	1		1.18426	0.752048		-0.0470153	0		0.917127	0.835834		0.0925883	0.0734121		-0.0174105	0		0.976461	0.993432		0.953772	0.906173			1140		0.553471
1155	0.871507	0.98352		1.19432	0.906988		-0.0480289	0		-0.0527461	0		-0.0292774	0		0.640212	0.320161		0.792493	0.519032		1.20741	0.964318		1.15739	0.734981		-0.040848	0		0.910616	0.829901		0.0496897	0.0393984		-0.0177691	0		0.979135	0.996153		0.966193	0.917973			1155		0.558547
1170	0.87107	0.983027		1.23006	0.934125		-0.0375733	0		-0.0504382	0		-0.0306418	0		0.0668897	0.0334506		0.81119	0.531277		1.19761	0.956497		1.15503	0.733481		-0.0361932	0		0.907451	0.827016		0.00106038	0.000840762		-0.0235467	0		0.966863	0.983667		0.979845	0.930944			1170		0.578944
1185	0.876481	0.989134		1.21351	0.92156		-0.0301896	0		-0.0504226	0		-0.0320531	0		0.233626	0.116833		0.834105	0.546285		1.17777	0.940649		1.13197	0.71884		-0.0316788	0		0.905424	0.825168		-0.0114381	0		-0.0245525	0		0.97211	0.989006		0.984757	0.935611			1185		0.594998
1200	0.886111	1		1.20805	0.917415		-0.032747	0		-0.0537207	0		-0.0283963	0		0.13767	0.0688469		0.851757	0.557846		1.19415	0.953732		1.12573	0.714879		-0.0325911	0		0.914179	0.833148		-0.017044	0		-0.0214415	0		0.980929	0.997977		0.972875	0.924322			1200		0.59276
[truncated: 120 more columns]

[truncated: 27 more sheets: Figure 1k new, Figure 1l, Figure 2b Data, Figure 2c, Figure 2d, Figure 2e, Figure 2f, Figure 2g, Figure 2h, Figure 2i, Figure 2j, Figure 2k, Figure 3c, Figure 3d new, Figure 3e new, Figure 3f, Figure 3g new, Figure 3h new, Figure 4a Data, Figure 4b …]
